# Supplementary material for: Patterns and Predictors of Healthcare Use among Adolescent and Young Adult Cancer Survivors versus a Community Comparison Group
Source: Cancers (Basel). 2021 Oct 20;13(21):5270. doi: 10.3390/cancers13215270 (PMC8582416; doi:10.3390/cancers13215270)
Supplement: Supplementary file 1 [file cancers-13-05270-s001.zip]

Archive with 1 entries (1 files):
- cancers-1352042-supplementary.pdf
